# Supplementary material for: Digital data for quick response (QR) codes of alkalophilic Bacillus pumilus to identify and to compare bacilli isolated from Lonar Crator Lake, India
Source: Data Brief. 2016 Apr 9;7:1306–13. doi: 10.1016/j.dib.2016.03.103 (PMC4838933; doi:10.1016/j.dib.2016.03.103)
Supplement: Supplementary material [file mmc1.zip]

Archive with 11 entries (11 files):
- DNABarID Full genebank QR codes/EF645821.jpg
- DNABarID Full genebank QR codes/JQ747519.jpg
- DNABarID Full genebank QR codes/JX049347.jpg
- DNABarID Full genebank QR codes/JX049349.jpg
- DNABarID Full genebank QR codes/JX049350.jpg
- DNABarID Full genebank QR codes/JX049351.jpg
- DNABarID Full genebank QR codes/JX402082.jpg
- DNABarID Full genebank QR codes/JX912979.jpg
- DNABarID Full genebank QR codes/JX912980.jpg
- DNABarID Full genebank QR codes/JX912981.jpg
- DNABarID Full genebank QR codes/KP941450.jpg
