# Supplementary material for: Digital data for quick response (QR) codes of alkalophilic Bacillus pumilus to identify and to compare bacilli isolated from Lonar Crator Lake, India
Source: Data Brief. 2016 Apr 9;7:1306–13. doi: 10.1016/j.dib.2016.03.103 (PMC4838933; doi:10.1016/j.dib.2016.03.103)
Supplement: Supplementary material [file mmc4.zip]

Archive with 11 entries (11 files):
- FCGR/EF645821.png
- FCGR/JQ747519.png
- FCGR/JX049347.png
- FCGR/JX049349.png
- FCGR/JX049350.png
- FCGR/JX049351.png
- FCGR/JX402082.png
- FCGR/JX912979.png
- FCGR/JX912980.png
- FCGR/JX912981.png
- FCGR/KP941450.png
