# Supplementary material for: Digital data for quick response (QR) codes of alkalophilic Bacillus pumilus to identify and to compare bacilli isolated from Lonar Crator Lake, India
Source: Data Brief. 2016 Apr 9;7:1306–13. doi: 10.1016/j.dib.2016.03.103 (PMC4838933; doi:10.1016/j.dib.2016.03.103)
Supplement: Supplementary material [file mmc8.zip]

Archive with 2 entries (2 files):
- New folder/COI_DIB_BNR_Bacillus.pdf
- New folder/COI_DIB_cnk_Bacillus.pdf
